# Supplementary material for: Effect of 3-Mercaptopropyltriethoxysilane Modified Illite on the Reinforcement of SBR
Source: Materials (Basel). 2022 May 11;15(10):3459. doi: 10.3390/ma15103459 (PMC9143291; doi:10.3390/ma15103459)
Supplement: Supplementary file 1 [file materials-15-03459-s001.zip]

Archive with 1 entries (1 files):
- materials-1694794-supplementary.pdf
